# Supplementary material for: A Novel Method to Assess Motor Cortex Connectivity and Event Related Desynchronization Based on Mass Models
Source: Brain Sci. 2021 Nov 8;11(11):1479. doi: 10.3390/brainsci11111479 (PMC8615480; doi:10.3390/brainsci11111479)
Supplement: Supplementary file 1 [file brainsci-11-01479-s001.zip]

Archive with 1 entries (1 files):
- brainsci-1432573-supplementary-done.pdf
